# Supplementary material for: Effects of Cytochrome P450 and Transporter Polymorphisms on the Bioavailability and Safety of Dutasteride and Tamsulosin
Source: Front Pharmacol. 2021 Oct 7;12:718281. doi: 10.3389/fphar.2021.718281 (PMC8529037; doi:10.3389/fphar.2021.718281)
Supplement: Supplementary file 2 [file DataSheet2.xlsx]

## Sheet: Non significant results
			Dutasteride						Tamsulosin
		Diplotype/Genotype/Phenotype	AUC (ng·h/mL)	Cmax (ng/mL)	tmax (h)	t1/2(h)	Vd/F (L/kg)	Cl/F (ml/h·kg)	AUC (ng·h/mL)	Cmax (ng/mL)	Cmin (ng/ml)	tmax (h)	t1/2(h)	Vd/F (ml/kg)	Cl/F (ml/h·kg)
ABCB1	Number of minor alleles	0 (n=18)	44571.72 (47.4%)	2566.35 (37.43%)	2.63 (62.76%)	52.79 (47.06%)	7565.05 (34.15%)	137.37 (95.23%)	156820.37 (43.69%)	11670.28 (33.77%)	2767.96 (12.02%)	6.17 (26.09%)	10.66 (19.64%)	563.83 (30.05%)	122.6 (48.02%)
		1,2 or 3 (n=37)	43789.8 (53.2%)	2507.5 (34.06%)	3.26 (53.89%)	66.37 (47.72%)	10100.66 (77.73%)	140.38 (115.25%)	166360.9 (42.49%)	12603.9 (34.29%)	2946.67 (79.64%)	6.61 (26.16%)	11.97 (34.53%)	583.89 (36.47%)	110.44 (36.69%)
		4,5 or 6 (n=23)	42026.45 (45.18%)	2358.19 (32.03%)	3.07 (51.14%)	52.09 (33.54%)	8767.16 (38.25%)	148.65 (85.68%)	190283.04 (53.08%)	12903.39 (43.01%)	3132.24 (39.82%)	6.28 (22.36%)	12.61 (27.42%)	571.17 (31.14%)	106.4 (46.92%)
ABCC2	rs2273697	G/A (n=22)	47876.47 (32.86%)	2769.89 (30.34%)	3.2 (50.04%)	64.88 (31.38%)	7448.23 (35.49%)	87.2 (44.99%)	180000.47 (43.12%)	11866.07 (34.57%)	3307.04 (34.35%)	6.91 (23.6%)	12.17 (28.1%)	530.71 (25.7%)	101.83 (41.04%)
		G/G (n=57)	42219.48 (54.01%)	2406.49 (35.98%)	2.91 (58.34%)	56 (50.79%)	9490.28 (65.91%)	161.66 (98.81%)	168192.59 (48.25%)	12665.76 (37.66%)	2867.97 (73.88%)	6.26 (25.43%)	11.76 (31.02%)	591.12 (34.89%)	115.38 (42.92%)
ABCG2	rs2231142	G/C (n=14)	48780.99 (46.5%)	3070.01 (26.48%)	2.81 (55.36%)	61.13 (37.58%)	8109.21 (40.81%)	140.66 (122.88%)	142619.94 (33.15%)	11380.3 (38.01%)	2329.8 (42.27%)	6.21 (29.56%)	11.89 (34.41%)	695.21 (36.49%)	130.09 (46.48%)
		G/G (n=65)	42955 (48.54%)	2409.73 (35.07%)	3.02 (55.95%)	58.09 (46.97%)	9045.23 (64.6%)	140.1 (96.76%)	177697.07 (47.41%)	12671.96 (36.58%)	3168.09 (65.42%)	6.49 (24.33%)	11.87 (29.34%)	548.25 (30.13%)	107.63 (40.83%)
CYP1A2	rs2470890	*1/*1 (n=23)	45060.81 (42.09%)	2683.79 (29.94%)	2.56 (50.32%)	68.59 (57.22%)	8522.85 (48.57%)	147.07 (123.28%)	190089.51 (47.22%)	13050.79 (40.55%)	3058.94 (46.75%)	6.41 (24.95%)	12.29 (27.44%)	535.47 (29.9%)	97.98 (34.79%)
		*1/*1B (n=37)	44407.71 (54.32%)	2433.07 (39.37%)	3.25 (56.84%)	54.61 (25.54%)	9444.62 (76.03%)	132.64 (84.58%)	170659.52 (48.22%)	12060.57 (34.13%)	3213.2 (74.57%)	6.41 (27.34%)	12.31 (33.76%)	597.23 (32.28%)	116.34 (46.35%)
		*1B/*1B (n=19)	41125.83 (44.15%)	2437.82 (32.3%)	3.04 (56.28%)	53.08 (43.43%)	8318.93 (35.19%)	146.09 (95.52%)	150554.07 (38.4%)	12452.23 (37.73%)	2474.92 (53.07%)	6.55 (22.01%)	10.51 (19.43%)	576.62 (38.24%)	118.9 (39.93%)
	rs2069514	*1/*1 (n=64)	44882.56 (48.29%)	2521.69 (36.71%)	2.94 (57%)	60.97 (45.35%)	9128.4 (65.23%)	136.48 (100.86%)	177854.92 (45.95%)	12475.58 (35.41%)	3245.09 (60.9%)	6.45 (25.49%)	12.16 (30.51%)	560.47 (28.5%)	107.25 (42.29%)
		*1/*1C (n=10)	41163.84 (38.13%)	2293.45 (21.82%)	3.42 (55.08%)	49.25 (30.15%)	6908.47 (23.94%)	111.32 (54.76%)	158041.74 (45.76%)	12283.02 (41.2%)	2481.2 (58.95%)	6.4 (21.09%)	11.39 (25.1%)	581.12 (41.03%)	117.6 (40.32%)
		*1C/*1C (n=5)	34444.96 (71.54%)	2798.31 (18.18%)	2.83 (44.41%)	42.64 (53.11%)	9630.63 (33.16%)	251.02 (106.31%)	116771.23 (43.37%)	12346.91 (53.83%)	1218.49 (75.96%)	6.5 (32.64%)	9.16 (15.52%)	737.59 (51.01%)	155.39 (40.57%)
	rs762551	*1/*1 (n=41)	44405.29 (42.02%)	2623.1 (28.81%)	2.71 (52.98%)	61.48 (53.32%)	8494.78 (44.84%)	148.18 (112.71%)	167965.24 (47.47%)	12654.3 (39.87%)	2729.55 (50.91%)	6.23 (26.07%)	11.61 (27.68%)	598.48 (37.8%)	115.69 (44.24%)
		*1F/*1 (n=31)	42687.69 (57.76%)	2366.9 (40.62%)	3.48 (52.99%)	52.87 (29.04%)	9516.08 (76.56%)	139.39 (81.79%)	181874.29 (48.38%)	12291.74 (35.44%)	3665.89 (79.88%)	6.79 (25.49%)	12.33 (35.15%)	544.6 (28.57%)	107.53 (44.51%)
		*1F/*1F (n=7)	47971.17 (27.9%)	2649.66 (44.83%)	1.67 (45.83%)	76.86 (38.46%)	7709.95 (15.34%)	76.98 (44.4%)	146044.39 (14.24%)	11875.92 (23.14%)	2559.57 (28.38%)	6.14 (11.23%)	11.4 (9.11%)	564.12 (5.75%)	105.77 (17.14%)
CYP2A6	rs28399433	*1/*1 (n=72)	42955.29 (49.35%)	2465.42 (35.08%)	2.96 (55.16%)	58.36 (46.45%)	9159.74 (62.14%)	146.23 (99.49%)	172311.38 (45.65%)	12496.83 (36.58%)	2942.6 (67%)	6.49 (25.55%)	11.85 (30.51%)	568.56 (32.7%)	110.12 (40.53%)
		*1/*9 (n=5)	54374.6 (35.31%)	2992.94 (38.44%)	4.5 (40.06%)	62.69 (49.24%)	5306.13 (23.14%)	72.03 (66.16%)	142176.09 (29.61%)	11148.49 (33.13%)	3471.86 (14.34%)	6.4 (17.82%)	12.57 (26.12%)	626.99 (21.87%)	115.65 (36.98%)
		*9/*9 (n=2)	49122.73 (53.71%)	2867.28 (15.17%)	1.5 (0%)	56.97 (1.05%)	8218.88 (46.39%)	100.24 (47.32%)	214844.15 (96.59%)	13743.98 (67.88%)	NaN	5 (0%)	10.78 (37.88%)	648.94 (80.72%)	155.08 (100.14%)
CYP2B6	IM (n=44)		42894.56 (43.65%)	2366.35 (33.11%)	3.21 (51.63%)	59.42 (46.36%)	9529.55 (72.64%)	141.62 (101.33%)	160583.07 (37.36%)	11915.21 (33.93%)	3037.31 (45.27%)	6.51 (22.43%)	11.53 (28.33%)	585.92 (32.2%)	117 (40.92%)
	NM (n=14)		41981.33 (73.64%)	2595.98 (41.3%)	2.45 (60.74%)	48.58 (37.04%)	8780.4 (39.63%)	163.54 (84.14%)	209851.9 (46.31%)	13540.48 (35.75%)	3005.03 (11.3%)	6.43 (19.02%)	13.08 (27.49%)	510.1 (31.15%)	89.42 (41.22%)
	PM (n=8)		39336.36 (53.88%)	2637.08 (38.43%)	2.9 (63.82%)	64.38 (52.17%)	9154.18 (28.19%)	174.53 (123.77%)	153844.72 (31.47%)	12920.22 (22.56%)	2271.62 (25.94%)	6.38 (35.26%)	11.13 (18.52%)	578.23 (22.42%)	109.16 (29.98%)
	RM (n=13)		53978.47 (16.42%)	2888.98 (27.32%)	3 (65.26%)	66.5 (43.59%)	6307.36 (9.52%)	73.01 (31.12%)	177896.08 (67.82%)	12754.15 (52.52%)	3186.5 (113.01%)	6.27 (34.86%)	12.17 (41.46%)	601.63 (42.4%)	118.75 (51.16%)
CYP2C19	IM (n=25)		41713.65 (47.85%)	2558.64 (31.42%)	2.87 (44.57%)	57.03 (50.79%)	8639.05 (45.79%)	159.93 (104.55%)	165661.14 (53.58%)	11970.37 (40.39%)	2194.3 (48.79%)	6.4 (26.68%)	11.43 (27.48%)	591.02 (37.86%)	119.91 (48.46%)
	NM (n=29)		41601.44 (60.21%)	2284.8 (43.57%)	3.12 (64.28%)	62 (49.39%)	10580.43 (77.52%)	142.71 (88.83%)	174653.07 (37.85%)	11911.48 (28.05%)	3607.72 (70.75%)	6.84 (21.84%)	12.75 (34.28%)	583.99 (33.13%)	106.71 (40.35%)
	PM (n=1)		45936.85	2475.65	4	35.64	5590.03	108.7	162559.08	7885.36	NaN	9	10.59	508.48	100.81
	RM (n=23)		50147.1 (36.92%)	2815.75 (26%)	2.96 (62.58%)	57.18 (33.26%)	7387.4 (37.44%)	115.73 (112.42%)	171097.24 (52.83%)	13729.98 (40.68%)	2672.24 (35.9%)	5.85 (26.35%)	11.26 (25.6%)	555.84 (27.55%)	111.43 (37.73%)
CYP2C8	*1/*1 (n=56)		45121.23 (42.33%)	2632.06 (31.16%)	3.05 (59.25%)	61.89 (50.64%)	8236.15 (43.39%)	137.3 (110.52%)	161194.94 (46.83%)	12357.33 (37.37%)	2718.74 (45.93%)	6.35 (26.95%)	11.54 (25.6%)	594.12 (33.58%)	115.66 (41.28%)
	*1/*2 (n=1)		24856.05	2317.14	1.5	36.22	8619.4	164.97	309754.09	22284.52	NaN	5	14.37	284.21	44.91
	*1/*3 (n=14)		36055.49 (50.31%)	1885.68 (38.85%)	3.3 (49.07%)	53.2 (25.03%)	12193.01 (83.34%)	174.16 (88.17%)	197172.93 (50.05%)	13305.18 (34.11%)	4494.4 (89.92%)	6.61 (23.03%)	13.03 (37.63%)	558.25 (30.24%)	107 (52.28%)
	*1/*4 (n=4)		47778.29 (17.48%)	2786.9 (28.36%)	2.75 (37.85%)	62.1 (17.22%)	6945.62 (14.46%)	79.96 (25.09%)	172278 (47.67%)	11286.99 (32.05%)	NaN	6.75 (14.18%)	9.76 (25.54%)	453.03 (25.6%)	107.37 (30.96%)
	*2/*3 (n=1)		24865.55	1968.74	2.5	59.65	13095.13	152.16	214261.62	8649.15	NaN	7	23.21	753.31	78.65
	*3/*3 (n=1)		120206.14	4735.79	1.5	57.91	2802.64	33.55	181550.88	9671.38	NaN	7	10.15	445.06	92.01
	*4/*4 (n=2)		34835.72 (45.07%)	2352.24 (7.42%)	2.75 (64.28%)	34.23 (5.86%)	8420.58 (47.54%)	173.2 (52.66%)	182486.14 (15.44%)	9483.02 (23.83%)	NaN	7.5 (28.28%)	11.32 (9.22%)	494.03 (4.14%)	98.59 (3.18%)
CYP2C9	IM (n=24)		46036.4 (60.9%)	2344.06 (44.21%)	3.19 (55.2%)	53.07 (22.63%)	10083.18 (86.37%)	146.47 (91.4%)	158535.68 (48.59%)	11564.96 (36.68%)	3536.85 (84.17%)	6.77 (26.67%)	11.43 (38.39%)	593.07 (31.61%)	127.53 (45.91%)
	NM (n=54)		43394.86 (40.09%)	2603.27 (30.3%)	2.91 (56.67%)	61.04 (50.97%)	8241.08 (39.37%)	136.97 (106.93%)	176442.05 (46.31%)	12903.59 (36.56%)	2748.09 (45.8%)	6.29 (24.46%)	11.86 (23.66%)	562.63 (34.31%)	105.14 (38.9%)
	PM (n=1)		24865.55	1968.74	2.5	59.65	13095.13	152.16	214261.62	8649.15	NaN	7	23.21	753.31	78.65
CYP2D6	IM (n=23)		39553.7 (35.47%)	2388.8 (27.84%)	2.67 (62.05%)	69.58 (47.65%)	9371.4 (24.41%)	113.17 (52.31%)	221003.31 (43.3%)	14871.27 (36.24%)	3381.11 (35.58%)	6.35 (20.49%)	12.89 (23.56%)	491.02 (30.97%)	86.76 (38.68%)
	IM-NM (n=2)		67157.99	2983.96	1.5	41.29	4798.51	80.56	147951.76 (18.64%)	12236.01 (31.81%)	2245.27	5.5 (38.57%)	11.75 (51.33%)	621.81 (53.6%)	116.18 (6.59%)
	NM (n=37)		40427.99 (48.55%)	2223.08 (35.4%)	3.46 (52.09%)	53.86 (44.21%)	9304.02 (75.24%)	162.18 (98.82%)	145633.56 (41.7%)	11525.79 (34.92%)	2538.21 (49.92%)	6.55 (28.7%)	10.85 (24.58%)	595.42 (31.71%)	123.68 (39.44%)
	PM (n=6)		46307.82 (41.35%)	3186.59 (34.14%)	2.67 (47.19%)	63.2 (21.13%)	8622.41 (45.49%)	98.94 (51.22%)	223065.01 (36.11%)	12664.05 (36.2%)	5107.41 (90.43%)	7 (18.07%)	16.98 (36.68%)	577.06 (25.43%)	83.69 (39.13%)
	UM (n=11)		58772.64 (53.34%)	3329.46 (26.92%)	2.44 (45.79%)	53 (41.8%)	7378.31 (77.29%)	145 (141.98%)	131016.06 (28.5%)	10368.37 (27.41%)	1811.25 (51.59%)	6.14 (24.2%)	10.42 (23.81%)	667.2 (34.99%)	137.35 (39.51%)
CYP3A4	*1/*1 (n=74)		42174.97 (43.51%)	2487.44 (32.62%)	2.98 (55.49%)	58.56 (46.14%)	9088.07 (60.9%)	143.79 (98.44%)	173064.12 (47.46%)	12550.14 (37.52%)	3095.29 (63.74%)	6.46 (25.71%)	11.94 (30.55%)	574.41 (33.97%)	111.22 (44.1%)
	*1/*22 (n=4)		51313.28	1480.5	5	59.17	5657.46	66.28	139673.09 (10.7%)	11155.03 (10%)	2073.89 (45.08%)	6 (13.61%)	11.11 (21.68%)	604.41 (17.06%)	123.78 (8.47%)
	*22/*22 (n=1)		120206.14	4735.79	1.5	57.91	2802.64	33.55	181550.88	9671.38	NaN	7	10.15	445.06	92.01
CYP3A5	IM (n=15)		40640.89 (48.6%)	2349.73 (22.59%)	3.75 (53.81%)	45.02 (29.08%)	8003.4 (37.55%)	160.13 (102.31%)	136724.1 (51.37%)	10515.82 (34.42%)	2233.7 (47.41%)	6.8 (27.76%)	11.18 (23.32%)	694.35 (35.45%)	141.12 (40.44%)
	NM (n=1)		18380.3	764.71	5	45.22	15245.79	233.7	180613.66	11743.48	NaN	6	14.66	576.26	86.31
	PM (n=63)		45040.94 (47.23%)	2582 (34.25%)	2.8 (55.49%)	61.39 (45.37%)	8920.72 (65.65%)	134.3 (102.64%)	179611.32 (45.06%)	12913.03 (36.59%)	3243.64 (64.06%)	6.37 (24.61%)	11.99 (31.46%)	545.68 (30.48%)	104.98 (41%)
CYP4F2	*1/*1 (n=32)		38898.55 (50.21%)	2335.21 (26.39%)	3.23 (50.76%)	57.17 (58.93%)	10106 (75.67%)	186.58 (105.44%)	175133.12 (50.24%)	12405.74 (35.2%)	3242.34 (84.59%)	6.45 (25.23%)	11.96 (33.5%)	556.89 (28.51%)	111.32 (44.12%)
	*1/*3 (n=37)		48526.38 (46.77%)	2662.81 (39.68%)	2.96 (58.9%)	58.56 (32.64%)	7816.86 (39.19%)	103.45 (53.66%)	162064.04 (46.93%)	12241.72 (41.77%)	2337.47 (45.97%)	6.45 (27.1%)	11.45 (30.39%)	596.25 (37.55%)	117.59 (42.52%)
	*3/*3 (n=10)		42268.05 (38.4%)	2528.66 (29.74%)	2.1 (56.84%)	64.65 (41.86%)	9022.06 (33.21%)	119.71 (71.57%)	194635.91 (34.33%)	13307.44 (24.51%)	4007.11 (20.61%)	6.4 (18.34%)	13.14 (15.39%)	548.74 (27.87%)	90.4 (29.27%)
SLC22A1	*1/*1 (n=51)		44053.64 (39.79%)	2504.4 (36.58%)	2.96 (50.95%)	62.05 (41.61%)	9223.76 (69.32%)	129.59 (102.72%)	168095.85 (44.23%)	12105.19 (37.65%)	3034.76 (70.46%)	6.52 (27.18%)	11.94 (33.14%)	567.73 (26.86%)	109.98 (39.27%)
	*1/*2 (n=20)		42185.73 (73.95%)	2455.78 (35.46%)	3.21 (64.24%)	50.62 (64.09%)	8242.25 (39.09%)	185.11 (97.49%)	157669.9 (52.03%)	11806.28 (38.02%)	2238.77 (59.16%)	6.42 (21.91%)	11.46 (23.06%)	632.09 (42.26%)	124.9 (46.42%)
	*1/*3 (n=6)		38137.11 (47.47%)	2400.32 (21.3%)	3.5 (65.47%)	56.55 (5.11%)	9640.78 (30.03%)	119.48 (33.89%)	248974.81 (41.24%)	17005.33 (22.15%)	4680.76 (4.14%)	6.17 (12.21%)	13.57 (20.12%)	460.44 (34.76%)	78.81 (55.1%)
	*2/*2 (n=2)		58875.24 (19.9%)	3131.98 (6.68%)	1.5 (0%)	48.08 (19.99%)	6101.5 (30.2%)	87.04 (10.53%)	163426.55 (3.48%)	13739.76 (12.85%)	NaN	5.5 (38.57%)	9.22 (26.6%)	505.32 (33.35%)	118.69 (9.44%)
SLC28A3	rs7853758	A/A (n=6)	37335.49 (67.95%)	2654.34 (35.92%)	2 (28.87%)	55.52 (48.76%)	9653.33 (42.55%)	207.06 (115.38%)	152821.01 (32.01%)	10055.48 (28.54%)	2499.1 (14.36%)	6.42 (28.06%)	14.1 (35.82%)	658.75 (21.77%)	110.28 (33.31%)
		G/A (n=26)	35508.35 (57.83%)	2261.04 (39.61%)	2.91 (51.24%)	50.08 (46.7%)	11026.04 (77.17%)	200.91 (94.4%)	196959.5 (46.68%)	14246.54 (36.3%)	3985.6 (69.89%)	6.42 (21.2%)	12.65 (29.97%)	531.01 (36.2%)	96.94 (43.2%)
		G/G (n=47)	49267.23 (39.89%)	2630.11 (31.92%)	3.16 (57.37%)	63.6 (43.32%)	7638.96 (34.9%)	98.26 (63.7%)	159768.41 (46.03%)	11750.19 (35.18%)	2477.5 (44.52%)	6.46 (27.2%)	11.16 (27.61%)	587.45 (32.77%)	119.89 (42.15%)
SLCO1B1	DF (n=16)		40105.7 (36.02%)	2495.57 (43.01%)	2.85 (58.51%)	71.69 (43.82%)	9466.44 (30.3%)	113.56 (65.31%)	155611.52 (28.81%)	12105.39 (32.57%)	2689.67 (59.73%)	6.12 (25.03%)	11.63 (24.87%)	617.39 (43.86%)	110.32 (40.25%)
	Undet (n=6)		50488.64 (52.42%)	2613 (33.27%)	1.25 (23.09%)	45.79 (23.53%)	7344.89 (44.21%)	122.4 (65.88%)	134549.05 (33.69%)	11336.47 (22.74%)	1816.08 (4.43%)	5.83 (25.23%)	10.24 (27.48%)	602.84 (25.07%)	133.85 (39.8%)
	NF (n=57)		44138.33 (50.29%)	2504.75 (33.22%)	3.21 (51.41%)	56.45 (45.11%)	8916.31 (69.77%)	149.06 (105.72%)	179822.98 (49.35%)	12654.33 (38.93%)	3196.76 (64.71%)	6.6 (25.08%)	12.11 (31.37%)	559.19 (29.94%)	109.63 (43.94%)
UGT1A1	IM (n=26)		38093.56 (49.43%)	2504.31 (31.7%)	2.94 (48.04%)	46.49 (32.31%)	9814.32 (82.63%)	182.15 (97.61%)	177554.53 (49.72%)	13285.77 (37.96%)	3104.42 (45.23%)	6.31 (25.57%)	11.8 (25.22%)	573.49 (35.94%)	113.31 (47.83%)
	NM (n=47)		43709.03 (39.71%)	2405.75 (33.17%)	3.03 (58.52%)	64.64 (45.5%)	8824.87 (42.66%)	124.2 (95.65%)	166516.14 (45.62%)	11937.36 (36.78%)	2555.71 (42.27%)	6.45 (25.79%)	11.77 (29.05%)	580.6 (33.28%)	112.64 (40.68%)
	PM (n=6)		69424.4 (56.63%)	3359.21 (41.68%)	2.88 (74.3%)	62.73 (46.13%)	5612.38 (40.52%)	85.71 (96.18%)	184051.97 (44.96%)	12752.69 (32.11%)	5838.7 (110.21%)	7 (20.2%)	12.98 (51.84%)	528.37 (16.38%)	96.12 (33.95%)
Supplementary Table 2. Data is presented as mean (coefficient of variation). UM: ultrarapid metabolizer, RM: rapid metabolizer, NM: normal metabolizer, IM: intermediate metabolizer, PM: poor metabolizer, NF: normal function; DF: decreased function, Undet: undetermined.
